# Supplementary material for: New susceptibility locus for obesity and dyslipidaemia on chromosome 3q22.3
Source: Hum Genomics. 2013 Jun 5;7(1):15. doi: 10.1186/1479-7364-7-15 (PMC3681549; doi:10.1186/1479-7364-7-15)
Supplement: Additional file 2 — Analysis of the association of MRAS haplotypes with disease. The file contains a table showing the haplotypes constructed from combinations of the studied variants with respect to obesity. [file 1479-7364-7-15-S2.xlsx]

## Sheet: OBS
SNP number	SNP	Minor allele	Case, Controls	c2	P-value
1	rs1199338	C	0.158, 0.149	1.376	0.2407
2	rs166195	T	0.242, 0.239	0.106	0.7447
3	rs253662	C	0.811, 0.810	0.004	0.9521
4	rs1720819	G	0.120, 0.110	1.879	0.1704
5	rs6782181	G	0.396, 0.374	4.038	0.0445
6	rs3732837	T	0.111, 0.109	0.075	0.7835
7	rs9818870	T	0.111, 0.108	0.173	0.6771
Block	Haplotype	Pooled	Case, Control	c2	P-value
Block 1-7	ACCTAAC	0.558	0.541, 0.565	4.63	0.0314
	ATTTGAC	0.172	0.175, 0.175	0	0.9871
	CCCGGTT	0.058	0.061, 0.055	1.267	0.2604
	ATCTAAC	0.053	0.054, 0.052	0.34	0.5598
	CCCGGAC	0.042	0.045, 0.040	1.417	0.2338
	CCCTGTT	0.04	0.040, 0.041	0.027	0.8692
	ACCTGAC	0.035	0.042, 0.031	7.663	0.0056
Block 2-7	CCTAAC	0.56	0.543, 0.567	4.614	0.0317
	TTTGAC	0.173	0.177, 0.176	0.004	0.9519
	CCGGTT	0.062	0.064, 0.060	0.427	0.5134
	TCTAAC	0.054	0.055, 0.052	0.507	0.4763
	CCGGAC	0.046	0.050, 0.043	2.077	0.1496
	CCTGTT	0.041	0.042, 0.042	0.001	0.974
	CCTGAC	0.035	0.042, 0.032	6.903	0.0086
Block 3-7	CTAAC	0.614	0.597, 0.618	3.741	0.0531
	TTGAC	0.182	0.186, 0.184	0.03	0.8635
	CGGTT	0.061	0.064, 0.060	0.461	0.4972
	CGGAC	0.046	0.050, 0.043	2.122	0.1452
	CTGTT	0.045	0.045, 0.046	0.026	0.8728
	CTGAC	0.04	0.047, 0.036	7.152	0.0075
Block4-7	TAAC	0.618	0.601, 0.623	4.395	0.036
	TGAC	0.221	0.232, 0.219	2.019	0.1553
	GGTT	0.061	0.064, 0.060	0.396	0.5293
	GGAC	0.048	0.051, 0.045	2.009	0.1563
	TGTT	0.045	0.045, 0.046	0.041	0.8395
Block 5-7	AAC	0.62	0.604, 0.624	3.708	0.0542
	GAC	0.268	0.283, 0.264	3.696	0.0545
	GTT	0.106	0.108, 0.106	0.087	0.7676
block1-6	ACCTAA	0.558	0.541, 0.564	4.604	0.0319
	ATTTGA	0.172	0.175, 0.175	0.002	0.9656
	CCCGGT	0.06	0.062, 0.057	0.962	0.3266
	ATCTAA	0.053	0.054, 0.052	0.299	0.5847
	CCCGGA	0.043	0.046, 0.040	1.378	0.2405
	CCCTGT	0.041	0.040, 0.041	0.038	0.8455
	ACCTGA	0.036	0.044, 0.032	8.284	0.004
block1-5	ACCTA	0.558	0.541, 0.564	4.36	0.0368
	ATTTG	0.172	0.175, 0.175	0	0.9902
	CCCGG	0.102	0.108, 0.097	2.485	0.1149
	ATCTA	0.053	0.054, 0.052	0.256	0.613
	CCCTG	0.042	0.042, 0.042	0	0.9876
	ACCTG	0.037	0.045, 0.033	9.217	0.0024
The table shows the haplotypes constructed from combinations of the studied variants with respect to obesity. The most frequent 7-mer haplotype ACCTAAC (0.558), was employed as the baseline haplotype to determine the relative effects of the associated haplotypes. The minor allele frequency (MAF), control and case haplotype frequencies are proportions. Number 1 denotes rs1199338, 2 is rs166195, 3 …

## Sheet: hldl
SNP number	SNP	Minor allele	Case, Controls	c2	P-value
1	rs1199338	A	0.852, 0.846	0.35	0.5543
2	rs166195	C	0.772, 0.759	1.058	0.3036
3	rs253662	C	0.838, 0.808	6.16	0.0131
4	rs1720819	T	0.894, 0.884	1.065	0.302
5	rs6782181	A	0.644, 0.614	4.064	0.0438
6	rs3732837	A	0.896, 0.889	0.555	0.4562
7	rs9818870	C	0.903, 0.889	2.068	0.1504
Block	Haplotype	Pooled	Case, Control	c2	P-value
Block 1-7
	ACCTAAC	0.558	0.577, 0.553	2.526	0.112
	ATTTGAC	0.172	0.153, 0.177	4.389	0.0362
	CCCGGTT	0.058	0.045, 0.060	4.31	0.0379
	ATCTAAC	0.053	0.061, 0.051	2.212	0.137
	CCCGGAC	0.042	0.043, 0.042	0.002	0.9624
	CCCTGTT	0.04	0.044, 0.040	0.431	0.5116
	ACCTGAC	0.035	0.041, 0.035	1.278	0.2582
Block 2-7
	CCTAAC	0.56	0.577, 0.555	2.088	0.1485
	TTTGAC	0.173	0.152, 0.179	5.111	0.0238
	CCGGTT	0.062	0.046, 0.064	6.267	0.0123
	TCTAAC	0.054	0.062, 0.051	2.178	0.14
	CCGGAC	0.046	0.045, 0.046	0.022	0.8811
	CCTGTT	0.041	0.045, 0.041	0.498	0.4805
	CCTGAC	0.035	0.042, 0.035	1.273	0.2592
Block 1-6
	ACCTAA	0.558	0.575, 0.553	2.143	0.1432
	ATTTGA	0.172	0.152, 0.177	4.538	0.0331
	CCCGGT	0.06	0.050, 0.061	2.713	0.0995
	ATCTAA	0.053	0.061, 0.051	2.092	0.148
	CCCGGA	0.043	0.043, 0.043	0	0.9901
	CCCTGT	0.041	0.044, 0.040	0.325	0.5684
	ACCTGA	0.036	0.043, 0.036	1.751	0.1857
Block 1-5
	ACCTA	0.558	0.575, 0.553	2.191	0.1388
	ATTTG	0.172	0.152, 0.176	4.485	0.0342
	CCCGG	0.102	0.092, 0.104	1.773	0.183
	ATCTA	0.053	0.061, 0.051	2.054	0.1518
	CCCTG	0.042	0.046, 0.041	0.587	0.4436
	ACCTG	0.037	0.044, 0.037	1.373	0.2413
Block 4-7	TAAC	0.618	0.640, 0.612	3.61	0.0574
	TGAC	0.221	0.207, 0.226	2.044	0.1528
	GGTT	0.061	0.048, 0.064	4.813	0.0282
	GGAC	0.048	0.046, 0.048	0.11	0.7405
	TGTT	0.045	0.047, 0.045	0.123	0.726
Block 1-4	Block 1
	ACCT	0.593	0.615, 0.588	3.261	0.0709
	ATTT	0.174	0.153, 0.179	4.918	0.0266
	CCCG	0.103	0.095, 0.104	0.95	0.3296
	ATCT	0.058	0.066, 0.055	2.587	0.1077
	CCCT	0.046	0.049, 0.045	0.252	0.6159
	ACTT	0.012	0.010, 0.013	0.976	0.3232
Block 1-3
	ACC	0.603	0.623, 0.599	2.487	0.1148
	ATT	0.175	0.154, 0.180	5.006	0.0253
	CCC	0.146	0.141, 0.148	0.412	0.5209
	ATC	0.057	0.066, 0.054	2.862	0.0907
	ACT	0.012	0.009, 0.013	1.001	0.3172
Block 5-7
	AAC	0.62	0.642, 0.613	3.775	0.052
	GAC	0.268	0.253, 0.273	2.355	0.1249
	GTT	0.106	0.096, 0.108	1.865	0.1721
Block 2-6
	CCTAA	0.56	0.577, 0.555	2.043	0.1529
	TTTGA	0.173	0.151, 0.178	5.446	0.0196
	CCGGT	0.064	0.052, 0.066	3.764	0.0524
	TCTAA	0.054	0.061, 0.051	1.889	0.1693
	CCGGA	0.047	0.045, 0.047	0.05	0.8223
	CCTGT	0.041	0.045, 0.041	0.517	0.4723
	CCTGA	0.037	0.044, 0.037	1.688	0.1939
Block 2-5
	CCTA	0.561	0.577, 0.556	1.987	0.1586
	TTTG	0.174	0.152, 0.179	5.228	0.0222
	CCGG	0.11	0.097, 0.113	2.727	0.0987
	CCTG	0.078	0.089, 0.078	2.044	0.1528
	TCTA	0.054	0.060, 0.051	1.775	0.1827
Block 2-4
	CCT	0.638	0.663, 0.632	4.321	0.0376
	TTT	0.174	0.152, 0.179	5.321	0.0211
	CCG	0.111	0.100, 0.113	1.862	0.1724
	TCT	0.062	0.069, 0.059	1.868	0.1717
	CTT	0.013	0.010, 0.013	1.211	0.2711
Block 3-6
	CTAA	0.613	0.635, 0.606	3.786	0.0517
	TTGA	0.181	0.158, 0.187	6.02	0.0141
	CGGT	0.064	0.052, 0.066	3.526	0.0604
	CGGA	0.047	0.046, 0.046	0.005	0.9462
	CTGT	0.045	0.049, 0.045	0.414	0.5201
	CTGA	0.042	0.049, 0.041	1.543	0.2141
The table shows the haplotypes constructed from combinations of the studied variants with respect to high low density lipoprotrotein levels. The most frequent 7-mer haplotype ACCTAAC (0.558), was employed as the baseline haplotype to determine the relative effects of the associated haplotypes. The minor allele frequency (MAF), control and case haplotype frequencies are proportions. . Number 1 den…

## Sheet: hTG
SNP number	SNP	Minor allele	Case, Controls	c2	P-value
1	rs1199338	C	0.159, 0.151	0.65	0.4202
2	rs166195	C	0.762, 0.760	0.026	0.8718
3	rs253662	C	0.813, 0.812	0.029	0.8639
4	rs1720819	G	0.121, 0.112	1.401	0.2366
5	rs6782181	G	0.397, 0.376	3.191	0.074
6	rs3732837	T	0.116, 0.108	1.017	0.3132
7	rs9818870	T	0.113, 0.107	0.541	0.4622
Block	Haplotype	Pooled	Case, Control	c2	P-value
Block 1-7
	ACCTAAC	0.558	0.548, 0.559	0.86	0.3538
	ATTTGAC	0.172	0.175, 0.173	0.034	0.8528
	CCCGGTT	0.058	0.057, 0.058	0.001	0.9725
	ATCTAAC	0.053	0.049, 0.054	0.757	0.3844
	CCCGGAC	0.042	0.046, 0.041	1.263	0.2611
	CCCTGTT	0.04	0.045, 0.039	1.792	0.1807
	ACCTGAC	0.035	0.042, 0.033	3.467	0.0626
Block 1-6
	ACCTAA	0.558	0.547, 0.559	1.019	0.3128
	ATTTGA	0.172	0.174, 0.173	0.028	0.8671
	CCCGGT	0.06	0.060, 0.059	0.027	0.8686
	ATCTAA	0.053	0.049, 0.054	0.815	0.3667
	CCCGGA	0.043	0.046, 0.041	1.06	0.3033
	CCCTGT	0.041	0.045, 0.039	1.341	0.2469
	ACCTGA	0.036	0.043, 0.035	3.559	0.0592
lock 1-5
	ACCTA	0.558	0.546, 0.559	1.185	0.2764
	ATTTG	0.172	0.174, 0.173	0.018	0.8939
	CCCGG	0.102	0.106, 0.100	0.68	0.4095
	ATCTA	0.053	0.049, 0.054	0.694	0.4047
	CCCTG	0.042	0.045, 0.041	0.735	0.3912
	ACCTG	0.037	0.044, 0.036	3.197	0.0738
Block 2-5
	CCTA	0.561	0.549, 0.562	1.257	0.2623
	TTTG	0.174	0.175, 0.175	0.005	0.9458
	CCGG	0.11	0.116, 0.108	1.165	0.2805
	CCTG	0.078	0.089, 0.076	3.819	0.0507
	TCTA	0.054	0.049, 0.054	0.814	0.367
The table shows association of haplotypes constructed from combinations of the studied variants with high triglyceride levels. The most frequent 7-mer haplotype ACCTAAC (0.558), was employed as the baseline haplotype to determine the relative effects of the associated haplotypes. The minor allele frequency (MAF), control and case haplotype frequencies are proportions. Number 1 denotes rs1199338, …
